# Supplementary material for: Effect of Sonication Treatment and Maceration Time in the Extraction of Polysaccharide Compounds during Red Wine Vinification
Source: Molecules. 2021 Jul 23;26(15):4452. doi: 10.3390/molecules26154452 (PMC8348054; doi:10.3390/molecules26154452)
Supplement: Supplementary file 1 [file molecules-26-04452-s001.zip]

Archive with 1 entries (1 files):
- molecules-1276781-supplementary.pdf
